# Supplementary material for: Streamlining brain tumor surgery care during the COVID-19 pandemic: A case-control study
Source: PLoS One. 2021 Jul 29;16(7):e0254958. doi: 10.1371/journal.pone.0254958 (PMC8321144; doi:10.1371/journal.pone.0254958)
Supplement: S1 Data — (XLSX) [file pone.0254958.s001.xlsx]

## Sheet: Sheet1
Patient	Age	Gender	Approach (0=Craniotomy, 1=Endonasal)	Epoch	Pathology
C001	32	F	0	Pandemic	Metastatic Tumor
C002	76	M	0	Pandemic	Glioma
C003	24	M	1	Pandemic	Pituitary Adenoma
C004	60	F	0	Pandemic	Glioma
C005	60	F	0	Pandemic	Glioma
C006	58	F	1	Pandemic	Meningioma
C007	26	M	0	Pandemic	Glioma
C008	72	F	0	Pandemic	Meningioma
C009	29	M	1	Pandemic	Pituitary Adenoma
C010	57	F	1	Pandemic	Pituitary Adenoma
C011	65	M	0	Pandemic	Pituitary Adenoma
C012	51	M	1	Pandemic	Meningioma
C013	68	M	0	Pandemic	Meningioma
C014	63	F	0	Pandemic	Other - Chordoma
C015	48	F	1	Pandemic	Pituitary Adenoma
C016	54	F	0	Pandemic	Glioma
C017	82	F	0	Pandemic	Metastatic Tumor
C018	52	F	1	Pandemic	Pituitary Adenoma
C019	32	F	0	Pandemic	Metastatic Tumor
C020	79	M	0	Pandemic	Glioma
C021	20	F	0	Pandemic	Other - Epidermoid Cyst
C022	28	F	1	Pandemic	RCC
C023	64	F	0	Pandemic	Meningioma
C024	39	M	0	Pandemic	Other - Dermoid Cyst
C025	46	M	1	Pandemic	Pituitary Adenoma
C026	75	F	0	Pandemic	Schwannoma
C027	63	M	0	Pandemic	Glioma
C028	52	M	0	Pandemic	Glioma
C029	88	M	0	Pandemic	Meningioma
C030	32	M	0	Pandemic	Other - Hemangioblastoma
C031	44	F	0	Pandemic	Metastatic Tumor
C032	52	F	1	Pandemic	Meningioma
C033	64	M	1	Pandemic	Pituitary Adenoma
C034	62	M	0	Pandemic	Other - Chordoma
C035	67	M	1	Pandemic	Pituitary Adenoma
C036	31	F	0	Pandemic	Glioma
C037	40	F	1	Pandemic	Pituitary Adenoma
C038	40	F	1	Pandemic	Pituitary Adenoma
C039	40	F	1	Pandemic	Pituitary Adenoma
C040	73	F	1	Pandemic	Pituitary Adenoma
C041	51	F	1	Pandemic	RCC
C042	35	F	1	Pandemic	Pituitary Adenoma
C043	78	F	0	Pandemic	Metastatic Tumor
C044	26	F	1	Pandemic	Pituitary Adenoma
C045	56	M	0	Pandemic	Meningioma
C046	24	F	1	Pandemic	Craniopharyngioma
C047	42	F	0	Pandemic	Glioma
C048	64	F	0	Pandemic	Meningioma
C049	57	M	0	Pandemic	Glioma
C050	61	M	1	Pandemic	Pituitary Adenoma
C051	75	M	0	Pandemic	Metastatic Tumor
C052	81	M	0	Pandemic	Metastatic Tumor
C053	39	F	1	Pandemic	RCC
C054	73	M	0	Pandemic	Meningioma
C055	78	M	0	Pandemic	Glioma
C056	20	F	1	Pandemic	Other - Epidermoid Cyst
C057	45	M	0	Pandemic	Meningioma
C058	81	M	0	Pandemic	Metastatic Tumor
C059	56	F	0	Pandemic	Meningioma
C060	25	M	0	Pandemic	Glioma
C061	74	M	0	Pandemic	Glioma
C062	35	M	0	Pandemic	Glioma
C063	67	F	0	Pandemic	Meningioma
C064	35	M	0	Pandemic	Glioma
C065	56	F	0	Pandemic	Glioma
C066	49	F	0	Pandemic	Meningioma
C067	44	F	1	Pandemic	Pituitary Adenoma
C068	55	M	0	Pandemic	Meningioma
C069	31	M	0	Pandemic	Metastatic Tumor
C070	65	M	0	Pandemic	Pituitary Adenoma
C071	40	M	0	Pandemic	Other - Arachnoid Cyst
C072	60	M	1	Pandemic	Pituitary Adenoma
C073	70	F	0	Pandemic	Meningioma
C074	57	M	0	Pandemic	Glioma
C075	58	F	0	Pandemic	Metastatic Tumor
C076	78	F	1	Pandemic	RCC
C077	56	M	1	Pandemic	Pituitary Adenoma
C078	80	M	1	Pandemic	Other - Sinonasal Carcinoma
C079	32	M	0	Pandemic	Schwannoma
C080	29	F	1	Pandemic	Pituitary Adenoma
C081	35	F	0	Pandemic	Metastatic Tumor
C082	66	F	0	Pandemic	Meningioma
C083	49	M	1	Pandemic	Pituitary Adenoma
C084	60	M	1	Pandemic	Pituitary Adenoma
C085	24	F	0	Pandemic	Schwannoma
C086	40	F	0	Pandemic	Schwannoma
C087	71	F	0	Pandemic	Metastatic Tumor
C088	28	F	1	Pandemic	RCC
C089	57	M	0	Pandemic	Glioma
C090	54	F	0	Pandemic	Glioma
C091	67	M	0	Pandemic	Glioma
C092	65	M	0	Pandemic	Meningioma
C093	24	F	1	Pandemic	RCC
C094	58	M	1	Pandemic	Pituitary Adenoma
C095	44	F	0	Pandemic	Other - Large Cell Neuroendocrine Carcinoma
C096	62	F	0	Pandemic	Metastatic Tumor
C097	33	F	1	Pandemic	Pituitary Adenoma
C098	38	F	1	Pandemic	RCC
C099	67	F	0	Pandemic	Glioma
C100	65	M	1	Pandemic	Chordoma
C101	75	M	0	Pandemic	Meningioma
C102	80	M	0	Pandemic	Metastatic Tumor
C103	32	M	0	Pandemic	Glioma
C104	67	F	1	Pandemic	Other - Glioma
C105	67	F	1	Pandemic	Pituitary Adenoma
C106	43	F	0	Pandemic	Meningioma
C107	74	M	1	Pandemic	Pituitary Adenoma
C108	19	M	0	Pandemic	Other - Colloid Cyst
C109	67	F	1	Pandemic	Pituitary Adenoma
C110	42	M	0	Pandemic	Metastatic Tumor
C111	55	M	0	Pandemic	Metastatic Tumor
C112	46	F	0	Pandemic	Meningioma
C113	31	F	0	Pandemic	Other - Ependymoma
C114	29	F	0	Pandemic	Glioma
C115	46	M	1	Pandemic	Pituitary Adenoma
C116	47	F	1	Pandemic	Pituitary Adenoma
C117	61	F	0	Pandemic	Other - Hemangiopericytoma
C118	29	M	1	Pandemic	Pituitary Adenoma
C119	64	F	0	Pandemic	Glioma
C120	39	M	1	Pandemic	Pituitary Adenoma
C121	16	M	1	Pandemic	Pituitary Adenoma
C122	57	F	0	Pandemic	Glioma
C123	39	M	1	Pandemic	Meningioma
C124	56	M	1	Pandemic	Pituitary Adenoma
C125	60	F	1	Pandemic	Pituitary Adenoma
C126	28	M	1	Pandemic	RCC
C127	65	M	1	Pandemic	Pituitary Adenoma
C128	29	M	1	Pandemic	Pituitary Adenoma
C129	44	F	0	Pandemic	Glioma
C130	23	F	0	Pandemic	Meningioma
C131	67	F	0	Pandemic	Metastatic Tumor
C132	74	F	0	Pandemic	Metastatic Tumor
C133	43	M	0	Pandemic	Glioma
C134	43	F	0	Pandemic	Glioma
C135	40	M	1	Pandemic	Pituitary Adenoma
C136	61	M	0	Pandemic	Glioma
C137	68	F	0	Pandemic	Meningioma
C138	66	M	0	Pandemic	Metastatic Tumor
C139	57	F	1	Pandemic	Pituitary Adenoma
C140	41	F	0	Pandemic	Metastatic Tumor
C141	56	M	0	Pandemic	Glioma
C142	20	F	1	Pandemic	Pituitary Adenoma
C143	45	M	0	Pandemic	Glioma
C144	56	M	0	Pandemic	Glioma
C145	76	F	1	Pandemic	Pituitary Adenoma
C146	65	F	1	Pandemic	Other - Other Cyst
C147	71	F	0	Pre-Pandemic	Meningioma
C148	44	F	0	Pre-Pandemic	Meningioma
C149	64	M	1	Pre-Pandemic	Pituitary Adenoma
C150	38	F	1	Pre-Pandemic	Craniopharyngioma
C151	69	F	0	Pre-Pandemic	Glioma
C152	16	M	1	Pre-Pandemic	Pituitary Adenoma
C153	74	F	1	Pre-Pandemic	Pituitary Adenoma
C154	20	M	1	Pre-Pandemic	Other - Germinoma
C155	46	F	0	Pre-Pandemic	Meningioma
C156	56	M	1	Pre-Pandemic	Pituitary Adenoma
C157	29	F	1	Pre-Pandemic	Pituitary Adenoma
C158	67	F	0	Pre-Pandemic	Meningioma
C159	65	M	0	Pre-Pandemic	Meningioma
C160	41	M	0	Pre-Pandemic	Other - Sinonasal Adenocarcinoma
C161	51	F	1	Pre-Pandemic	Meningioma
C162	68	F	0	Pre-Pandemic	Glioma
C163	51	M	1	Pre-Pandemic	Pituitary Adenoma
C164	32	M	0	Pre-Pandemic	Other - PPTID Pineal Tumor
C165	53	F	1	Pre-Pandemic	Pituitary Adenoma
C166	69	F	1	Pre-Pandemic	Other - Sinonasal Carcinoma
C167	28	F	1	Pre-Pandemic	Pituitary Adenoma
C168	63	F	0	Pre-Pandemic	Meningioma
C169	57	M	0	Pre-Pandemic	Schwannoma
C170	46	M	1	Pre-Pandemic	Pituitary Adenoma
C171	52	M	1	Pre-Pandemic	Craniopharyngioma
C172	74	M	0	Pre-Pandemic	Metastatic Tumor
C173	54	M	1	Pre-Pandemic	Pituitary Adenoma
C174	28	M	1	Pre-Pandemic	Pituitary Adenoma
C175	37	M	1	Pre-Pandemic	Pituitary Adenoma
C176	35	F	1	Pre-Pandemic	Pituitary Adenoma
C177	45	F	1	Pre-Pandemic	Pituitary Adenoma
C178	16	F	0	Pre-Pandemic	Other - Germinoma
C179	38	F	1	Pre-Pandemic	Craniopharyngioma
C180	50	M	0	Pre-Pandemic	Glioma
C181	70	M	0	Pre-Pandemic	Meningioma
C182	56	F	0	Pre-Pandemic	Glioma
C183	79	F	0	Pre-Pandemic	Meningioma
C184	55	M	1	Pre-Pandemic	Pituitary Adenoma
C185	38	F	0	Pre-Pandemic	Glioma
C186	56	M	0	Pre-Pandemic	Glioma
C187	48	F	1	Pre-Pandemic	RCC
C188	61	F	0	Pre-Pandemic	Meningioma
C189	38	F	0	Pre-Pandemic	Glioma
C190	56	M	0	Pre-Pandemic	Glioma
C191	56	M	0	Pre-Pandemic	Glioma
C192	65	M	0	Pre-Pandemic	Glioma
C193	46	F	0	Pre-Pandemic	Meningioma
C194	64	F	0	Pre-Pandemic	Glioma
C195	26	F	1	Pre-Pandemic	Pituitary Adenoma
C196	85	M	0	Pre-Pandemic	Metastatic Tumor
C197	31	F	0	Pre-Pandemic	Metastatic Tumor
C198	69	M	0	Pre-Pandemic	Glioma
C199	41	M	1	Pre-Pandemic	Other - Sinus Adenocarcinoma
C200	41	F	0	Pre-Pandemic	Glioma
C201	60	M	0	Pre-Pandemic	Metastatic Tumor
C202	57	F	0	Pre-Pandemic	Meningioma
C203	23	M	0	Pre-Pandemic	Schwannoma
C204	54	M	1	Pre-Pandemic	Chordoma
C205	68	F	0	Pre-Pandemic	Glioma
C206	71	F	0	Pre-Pandemic	Glioma
C207	66	M	0	Pre-Pandemic	Glioma
C208	72	F	0	Pre-Pandemic	Meningioma
C209	56	F	0	Pre-Pandemic	Meningioma
C210	77	M	1	Pre-Pandemic	Pituitary Adenoma
C211	52	F	1	Pre-Pandemic	Meningioma
C212	63	F	0	Pre-Pandemic	Meningioma
C213	62	F	0	Pre-Pandemic	Meningioma
C214	47	M	1	Pre-Pandemic	Pituitary Adenoma
C215	76	M	0	Pre-Pandemic	Other - Subependymoma
C216	71	F	0	Pre-Pandemic	Meningioma
C217	39	F	1	Pre-Pandemic	Pituitary Adenoma
C218	76	M	1	Pre-Pandemic	Pituitary Adenoma
C219	64	M	0	Pre-Pandemic	Glioma
C220	56	F	0	Pre-Pandemic	Glioma
C221	60	F	0	Pre-Pandemic	Metastatic Tumor
C222	44	M	0	Pre-Pandemic	Meningioma
C223	46	M	1	Pre-Pandemic	Craniopharyngioma
C224	51	F	1	Pre-Pandemic	Pituitary Adenoma
C225	65	M	0	Pre-Pandemic	Meningioma
C226	57	M	0	Pre-Pandemic	Glioma
C227	61	F	0	Pre-Pandemic	Glioma
C228	47	M	0	Pre-Pandemic	Other - Neuroblastoma
C229	43	F	0	Pre-Pandemic	Metastatic Tumor
C230	47	M	0	Pre-Pandemic	Meningioma
C231	49	M	0	Pre-Pandemic	Meningioma
C232	39	F	1	Pre-Pandemic	RCC
C233	68	F	1	Pre-Pandemic	Pituitary Adenoma
C234	56	M	0	Pre-Pandemic	Metastatic Tumor
C235	59	F	1	Pre-Pandemic	Other - Ameloblastoma
C236	67	F	0	Pre-Pandemic	Meningioma
C237	54	F	1	Pre-Pandemic	Pituitary Adenoma
C238	68	M	0	Pre-Pandemic	Meningioma
C239	62	M	1	Pre-Pandemic	Pituitary Adenoma
C240	51	F	1	Pre-Pandemic	Meningioma
C241	72	M	0	Pre-Pandemic	Glioma
C242	64	F	0	Pre-Pandemic	Glioma
C243	35	F	1	Pre-Pandemic	Pituitary Adenoma
C244	65	F	1	Pre-Pandemic	Pituitary Adenoma
C245	44	F	1	Pre-Pandemic	Pituitary Adenoma
C246	65	F	1	Pre-Pandemic	Pituitary Adenoma
C247	46	M	1	Pre-Pandemic	Pituitary Adenoma
C248	62	M	0	Pre-Pandemic	Metastatic Tumor
C249	71	F	0	Pre-Pandemic	Glioma
C250	33	F	0	Pre-Pandemic	Meningioma
C251	45	M	0	Pre-Pandemic	Meningioma
C252	69	F	1	Pre-Pandemic	Pituitary Adenoma
C253	47	F	1	Pre-Pandemic	Other - Chondrosarcoma
C254	60	F	0	Pre-Pandemic	Meningioma
C255	75	F	1	Pre-Pandemic	Pituitary Adenoma
C256	19	M	0	Pre-Pandemic	Glioma
C257	19	M	0	Pre-Pandemic	Glioma
C258	35	F	1	Pre-Pandemic	Pituitary Adenoma
C259	47	F	1	Pre-Pandemic	RCC
C260	42	F	1	Pre-Pandemic	Pituitary Adenoma
C261	59	F	0	Pre-Pandemic	Glioma
C262	74	M	1	Pre-Pandemic	Pituitary Adenoma
C263	59	M	1	Pre-Pandemic	Pituitary Adenoma
C264	34	F	1	Pre-Pandemic	Pituitary Adenoma
C265	43	M	1	Pre-Pandemic	Craniopharyngioma
C266	67	M	1	Pre-Pandemic	Pituitary Adenoma
C267	42	F	1	Pre-Pandemic	Pituitary Adenoma
C268	57	M	0	Pre-Pandemic	Metastatic Tumor
C269	54	M	0	Pre-Pandemic	Meningioma
C270	74	F	1	Pre-Pandemic	Pituitary Adenoma
C271	27	M	1	Pre-Pandemic	Craniopharyngioma
C272	63	M	0	Pre-Pandemic	Glioma
C273	52	F	1	Pre-Pandemic	Meningioma
C274	83	M	0	Pre-Pandemic	Metastatic Tumor
C275	56	F	0	Pre-Pandemic	Glioma
C276	15	F	0	Pre-Pandemic	Other - Germinoma
C277	67	F	0	Pre-Pandemic	Meningioma
C278	65	F	0	Pre-Pandemic	Metastatic Tumor
C279	55	M	0	Pre-Pandemic	Other - Arachnoid Cyst
C280	55	M	0	Pre-Pandemic	Schwannoma
C281	53	M	1	Pre-Pandemic	Chordoma
C282	33	F	1	Pre-Pandemic	Pituitary Adenoma
C283	54	F	0	Pre-Pandemic	Glioma
C284	64	F	0	Pre-Pandemic	Other - Arachnoid Cyst
C285	68	F	0	Pre-Pandemic	Meningioma
C286	32	F	1	Pre-Pandemic	Pituitary Adenoma
C287	72	M	0	Pre-Pandemic	Glioma
C288	44	F	0	Pre-Pandemic	Glioma
C289	28	M	1	Pre-Pandemic	RCC
C290	51	F	0	Pre-Pandemic	Meningioma
C291	51	F	1	Pre-Pandemic	Craniopharyngioma
C292	25	F	1	Pre-Pandemic	RCC
C293	63	M	1	Pre-Pandemic	Other - Granular Cell Tumor
C294	37	F	1	Pre-Pandemic	Pituitary Adenoma
C295	58	F	0	Pre-Pandemic	Glioma
C296	37	F	1	Pre-Pandemic	Pituitary Adenoma
C297	70	F	1	Pre-Pandemic	Pituitary Adenoma
C298	60	F	1	Pre-Pandemic	Meningioma
C299	52	F	1	Pre-Pandemic	Pituitary Adenoma
C300	65	F	0	Pre-Pandemic	Other - RCC
C301	77	M	0	Pre-Pandemic	Metastatic Tumor
C302	47	F	1	Pre-Pandemic	Meningioma
C303	27	F	1	Pre-Pandemic	Pituitary Adenoma
C304	73	F	0	Pre-Pandemic	Meningioma
C305	48	F	0	Pre-Pandemic	Metastatic Tumor
C306	36		1	Pre-Pandemic	Pituitary Adenoma
C307	52		0	Pre-Pandemic	Meningioma
C308	68		1	Pre-Pandemic	Pituitary Adenoma
C309	33		0	Pre-Pandemic	Meningioma
C310	77		0	Pre-Pandemic	Meningioma
C311	71		0	Pre-Pandemic	Metastatic Tumor
C312	67	F	1	Pre-Pandemic	Chordoma
C313	61		1	Pre-Pandemic	Pituitary Adenoma
C314	66		0	Pre-Pandemic	Metastatic Tumor
C315	80	M	1	Pre-Pandemic	Sinonasal Carcinoma
C316	70		1	Pre-Pandemic	Pituitary Adenoma
C317	10		1	Pre-Pandemic	Pituitary Adenoma
C318	28		1	Pre-Pandemic	Pituitary Adenoma
C319	47		1	Pre-Pandemic	Pituitary Adenoma
C320	27		1	Pre-Pandemic	Meningioma
